# Supplementary material for: Hospitalization Trends for Acute Appendicitis in Spain, 1998 to 2017
Source: Int J Environ Res Public Health. 2021 Dec 2;18(23):12718. doi: 10.3390/ijerph182312718 (PMC8656947; doi:10.3390/ijerph182312718)
Supplement: Supplementary file 1 [file ijerph-18-12718-s001.zip]

Archive with 1 entries (1 files):
- ijerph-1459311-supplementary.pdf
